# Supplementary material for: Transcriptional Responses of Creeping Bentgrass to 2,3-Butanediol, a Bacterial Volatile Compound (BVC) Analogue
Source: Molecules. 2017 Aug 16;22(8):1318. doi: 10.3390/molecules22081318 (PMC6152298; doi:10.3390/molecules22081318)
Supplement: Supplementary file 1 [file molecules-22-01318-s001.zip]

Archive with 1 entries (1 files):
- molecules-212341-supplementary.xlsx
