# Supplementary material for: Transcriptional Responses of Creeping Bentgrass to 2,3-Butanediol, a Bacterial Volatile Compound (BVC) Analogue
Source: Molecules. 2017 Aug 16;22(8):1318. doi: 10.3390/molecules22081318 (PMC6152298; doi:10.3390/molecules22081318)
Supplement: Supplementary file 1 [file molecules-22-01318-s001.zip › molecules-212341-supplementary.xlsx]

## Sheet: Sheet1
Gene ID	Description	Primer sequence (5’-3’) (forward/reverse)	Primer Tm(oC)	Product length
c189676_g1	TFs-bHLH	CAGCTGGCTGTGTCGTCCTA/CCCGCCTTTGCTTTGCTTCA	58.94/59.15	151
c195160_g1	TFs-Bzip	CTCCCTTGCCTCCTGCTCTC/AAGCACCAAAGACGGACCGA	58.99/59.07	121
c197788_g1	TFs-C2C2-CO	ACGACGAGCTCATGGCTACC/ACTCCTCGACCCGCTCAATG	59.09/59.01	168
c199686_g1	TFs-C2H2	CCGACACGCAATCAAGCGAA/GTGGACAAGCGTTCCAGCAG	59.04/58.96	149
c199839_g3	TFs-NAC	TGGGCAACTCCAGCCTTGAA/AAGGGATCGGTGAGCTTCGG	58.97/59.00	115
c205090_g2	TFs-C3H	AGATGACGCCGTACCTGCTC/TACATGCGGAACTCGTCGCA	59.09/59.30	136
c189614_g1	TFs-WRKY	GAGTTCTTGCCGTCGTGCTG/GGCATACTTCCGGTGCTCCT	59.05/58.99	159
c180332_g1	TFs-MYB	CCTCCACCCTGGCCTCAAG/GCAGCCTCCGTGCTATCCTA	59.15/58.50	110
c205929_g1	TFs-AP2	CGGCCCGCAGATAAGGAAGA/TCTGGTCGATGCAGGCGTAG	59.08/59.09	125
c187621_g1	TFs-HSF	TGGAAGGTTCCGGTTGCGTA/GGGTCGCCCTCGGGTTTAT	58.78/58.93	147
c184632_g1	Lipid transfer protein	ACTCCTGGAACCCGACGAAC/AGGTGCTGGGAAGGATTGGG	58.86/58.82	102
c205429_g1	Calcium sensing receptor	GCCCACTGAATCCTCGGCTA/TGACGGACGTTTCAGGCACA	58.71/59.63	104
c197440_g1	RPG1 gene	GAGCTCCGATGGATGCCTCA/CGTCCAAAGTGCCACGTCAT	58.78/58.33	176
c182522_g1	Pyridoxal phosphate (PLP)-dependent transferases	GGGCAAGGTGTCATCCCAGA/TGAGCAATCTCAGGCGTCGT	58.83/58.94	95
c183977_g2	TTF-type zinc finger protein	TCATCACCAGCCCTTTGGCA/ACGGTGTCTGCTCTGTTGCT	59.04/59.07	147
c196510_g1	Receptor-Like Serine Threonine Kinases	TGCAGGCTCTCATCGTCGTT/GACTGACCCGCTGAACCGAT	58.94/59.29	172
c199619_g1	ABC-2 type transporter	GCTCTCGCCAAGTACACCCA/CCGCCTCTCCCTTTCGATGT	59.22/59.00	117
c204822_g1	LRR-transmembrane protein kinase	TGCTACAGTGGCACCGTTCT/TTGCCGTAGACCACCGTCTC	58.78/58.95	130
c173773_g1	PR5-like receptor kinase	CCGCTGGAATTCGCGTGTAG/TACGTAGCAACTGCCGCTCA	58.91/58.95	164
c172124_g1	Flavin-binding monooxygenase	TGCTGGTGAGCTACCTGGTG/CCTGATGTTCCACGGCTCCT	58.85/58.92	74
c183126_g1	U-box domain-containing protein kinase	AATGCCCTCGCCACCATCTT/AGACAGCGGTCCAGCACTAC	59.19/58.94	184
c180332_g1	LRR and NB-ARC domains-containing disease resistance protein	CCTCCACCCTGGCCTCAAG/GCAGCCTCCGTGCTATCCTA	59.15/58.5	110
c115921_g1	LRR and NB-ARC domains-containing disease resistance protein	GGAAGCGGTGCTGCCTTTC/CGGTCTCGAACCGTGGAAAC	59.26/58.43	106
c204660_g1	LRR and NB-ARC domains-containing disease resistance protein	ACCGGCCGAAATCACTGACA/ACCGTCTAGAAGGCGACAGC	59.14/59.02	176
c193027_g1	LRR and NB-ARC domains-containing disease resistance protein	GCTGGCCGTGATTGTGTTCG/GAAGAAGGTGCAGCGTAGCG	59.66/58.84	77
